# Supplementary material for: Magnolol and Honokiol Inhibited the Function and Expression of BCRP with Mechanism Exploration
Source: Molecules. 2021 Dec 6;26(23):7390. doi: 10.3390/molecules26237390 (PMC8659015; doi:10.3390/molecules26237390)
Supplement: Supplementary file 1 [file molecules-26-07390-s001.zip]

Archive with 1 entries (1 files):
- molecules-1467209-supplementary.pdf
